# Supplementary material for: Evolutionary Potential of Parthenogenesis—Bisexual Lineages within Triploid Apomictic Thelytoky in Cacopsylla ledi (Flor, 1861) (Hemiptera, Psylloidea) in Fennoscandia
Source: Insects. 2022 Dec 11;13(12):1140. doi: 10.3390/insects13121140 (PMC9781518; doi:10.3390/insects13121140)
Supplement: Supplementary file 1 [file insects-13-01140-s001.zip]

Archive with 1 entries (1 files):
- insects-2059854-supplementary.xlsx
