# Supplementary material for: Evolutionary Potential of Parthenogenesis—Bisexual Lineages within Triploid Apomictic Thelytoky in Cacopsylla ledi (Flor, 1861) (Hemiptera, Psylloidea) in Fennoscandia
Source: Insects. 2022 Dec 11;13(12):1140. doi: 10.3390/insects13121140 (PMC9781518; doi:10.3390/insects13121140)
Supplement: Supplementary file 1 [file insects-13-01140-s001.zip › insects-2059854-supplementary.xlsx]

## Sheet: Taul1
Supplement Table S1. The distribution of the pentaploid all-female C borealis in Fennoscndia.
Location			Coordinates		N		Date
Finland
	Utsjoki, Nuorgam		69.581389 N		14		16. August 2017
			27.706389 E
	Utsjoki, Ailigas		69.997500 N		91		16. August 2017
			27.058889 E
	Inari, Kaamasjoki		69.176413 N		141		27. July 2020
			27.010693 E
	Inari, Pitkävuono		68.981194 N		117		16. August 2017
			26.954722 E
	Enontekiö, Käsivarrentie		68.324455 N		63		15. August 2022
			22.993397 E
	Enontekiö, Palojoensuu		68.293049 N		180		26. July 2020
			23.111276 E
	Sodankyllä, Puisuvanto		67.781111 N		165		3. August 2018
			26.769167 E
	Salla, Tuntsantie		67.33056 N		292		1. August 2019
			29.271667 E
	Salla, Niemelä		66.596667 N		413		2. August 2019
			28.993056 E
	Kuusamo, Kantojoki		66.239722 N		285		2. August 2019
			25.154167 E
	Rovaniemi, Matalalampi		66.223683 N		108		31. July 2020
			26.181576 E
	Kuusamo, Sakkosuo		65.533889 N		86		3. August 2019
			29.534167 E
	Lieksa, Nurmijärvi		63.5430 N		8		5. August 2019
			29.9635 E
	Nurmes, Panjavara		63.335394 N		68		1. August 2020
			28.828826 E
	Ilomantsi, Tokrajärvi		62.7544 N		26		5. August 2019
			30.5773 E
Norway
	Finnmark, Mohkkejávri		69.321356 N		348		26. July 2020
			23.915476 E
Sweden
	Pajala, Muodoslompolo		68.186944 N		97		9. August 2018
			33.005556 E
	Jokkmokk, Kåbdalis		66.027386 N		64		14. August 2022
			19.908879 E
	Sorsele, Europaväg 45		65.571807 N		46		14. August 2022
			18.045919 E
	Sorsele, Blatnicksele		65.367851 N		35		14. August 2022
			17.573151 E
